# Supplementary material for: Complete plastome sequencing from Toona (Meliaceae) and phylogenomic analyses within Sapindales
Source: Appl Plant Sci. 2018 Apr 27;6(4):e1040. doi: 10.1002/aps3.1040 (PMC5947613; doi:10.1002/aps3.1040)
Supplement: Supplementary file 1 [file APS3-6-e1040-s001.xlsx]

## Sheet: Appendix 3
Lin et al.—Applications in Plant Sciences 2018 6(4). Data Supplement S1. DOI						10.1002/aps3.1040
Appendix S1. Comparison of protein-coding gene length among 29 species from Sapindales. The “-” corresponds to the loss of genes.
	matK	rps16	atpF	rpoC2	rpoC1	ycf3	atpE	accD	cemA	rps12	psbT	rps8	rpl22	ycf2	ycf15	ycf1	ycf4	rps15	psbM	psbE	rps11	rpoA	ndhF	rp136	rpl32	ndhD	ndhI	ndhH	rps19	infA	psbI	rbcL	petB	atpI	clpP	rps14	ccsA	psbB	ndhK	ndhC	petN	ndhG	rps2	psbH	ndhE	rps18	psbZ	rpl20	atpA
Rhus chinensis	1530	264	567	4173	2061	507	402	1509	699	372	108	405	252	6855	192	5637	1555	264	567	4173	2061	510	402	1509	174	1503	519	1182	150	-	111	1428	705	744	591	303	969	1527	684	363	90	477	711	222	306	306	189	354	1524
Spondias bahiensis	1518	267	606	4173	2055	510	402	1479	699	372	108	405	489	6849	-	5442	1518	273	606	4173	2055	510	402	1509	174	1152	519	1182	150	-	114	1428	489	744	558	303	969	1527	684	363	90	537	489	222	306	306	189	354	1524
Spondias tuberosa	1518	267	606	4185	2055	510	402	1479	699	372	108	405	489	6849	-	5442	1518	273	606	4185	2055	510	402	1509	174	1152	519	1182	150	-	114	1428	489	744	558	303	969	1527	684	363	90	405	489	222	306	306	189	354	1524
Boswellia sacra	1518	267	570	4176	2055	510	402	1509	699	357	108	411	486	6807	138	5421	1518	273	570	4176	2055	510	402	1509	174	1518	519	1182	279	168	111	1428	654	744	588	303	969	1527	684	363	90	537	711	222	306	306	189	354	1524
Azadirachta indica	1524	267	555	4188	2034	510	402	1488	699	357	102	405	486	6828	-	5478	1524	273	567	4188	2034	510	402	1488	174	1527	519	1182	279	-	111	1428	648	588	591	303	969	1527	684	363	90	537	711	222	306	306	189	354	1524
Toona ciliata	1518	267	555	4216	2054	508	402	1485	699	372	108	405	480	6858	138	1189	1518	273	567	4216	2054	508	402	1485	179	1503	504	1182	279	276	111	1428	648	588	591	303	969	1527	684	363	90	537	711	222	306	306	189	354	1524
Toona sinensis	1518	267	555	4216	2054	508	402	1485	699	372	108	405	471	6849	138	1137	1518	273	567	4216	2054	508	402	1485	179	1503	504	1182	279	276	111	1428	648	588	591	303	969	1527	684	363	90	537	711	222	306	306	189	354	1524
Toona sureni	1518	267	555	4216	2054	508	402	1485	699	372	108	405	514	6858	138	1089	1518	273	567	4216	2054	508	402	1485	179	1503	504	1182	279	276	111	1428	648	588	591	303	969	1527	684	363	90	537	711	222	306	306	189	354	1524
Citrus aurantiifolia	1530	267	555	4212	2043	507	402	1479	699	372	108	411	252	6849	138	5490	1555	273	567	4173	2061	510	402	1509	174	1503	519	1182	279	-	111	1428	705	744	591	303	969	1527	684	363	90	537	711	222	306	306	189	354	1524
Citrus depressa	1530	267	555	4212	2043	507	402	1479	699	372	108	411	252	6849	273	5490	1555	273	567	4173	2061	510	402	1509	174	1503	519	1182	279	-	111	1428	705	744	591	303	969	1062	684	363	90	537	711	222	306	306	189	354	1524
Citrus platymamma	1530	267	555	4212	2043	507	402	1479	699	372	108	411	252	6849	138	5490	1555	273	567	4173	2061	510	402	1479	174	1503	519	1182	279	135	111	1428	648	744	591	303	969	1527	684	363	90	537	711	222	306	306	189	354	1524
Citrus sinensis	1530	267	555	4212	2043	507	402	1479	699	372	108	411	252	6849	138	5490	1530	267	555	4173	2061	510	402	1479	174	1503	519	1182	279	-	111	1428	705	744	591	303	969	1527	684	363	90	537	711	222	306	306	189	354	1524
Clausena excavata	1539	264	558	4212	2046	510	402	1467	699	360	108	405	177	6855	-	5499	1539	264	558	4173	2046	510	402	1467	174	1518	519	1182	279	-	111	1428	699	744	585	303	969	1527	684	363	90	537	711	222	306	306	189	354	1524
Glycosmis mauritiana	1536	264	558	4218	2046	510	402	1473	699	360	108	405	498	6843		5505	1536	264	558	4218	2046	510	402	1473	174	1521	519	1182	279	-	111	1428	699	744	588	303	969	1527	684	363	90	537	711	222	306	306	189	354	1524
Glycosmis pentaphylla	1536	264	558	4218	2046	510	402	1473	699	360	108	405	498	6843	-	5505	1536	264	558	4218	2046	510	402	1473	174	1521	519	1182	279	-	111	1428	699	744	588	303	969	1527	684	363	90	537	711	222	306	306	189	354	1524
Merrillia caloxylon	1530	164	558	4212	2046	510	402	1461	711	360	108	405	492	6849	-	5499	1555	164	558	4173	2046	510	402	1461	156	1536	519	1182	279	-	111	1428	699	744	588	303	969	1527	684	363	90	537	711	222	306	306	189	354	1524
Micromelum minutum	1530	264	558	4221	2046	510	402	1476	699	360	108	405	171	6849	-	5502	1555	264	558	4221	2046	510	402	1476	174	1527	519	1182	279	-	111	1428	699	744	588	303	969	1527	684	363	90	537	711	222	306	306	189	354	1524
Murraya koenigii	1536	264	558	4212	2046	510	402	1467	699	357	108	405	498	6867	-	5517	1536	264	558	4173	2046	510	402	1467	153	1518	519	1182	279	-	111	1428	699	744	588	303	969	1527	684	363	90	537	711	222	306	306	189	354	1524
Zanthoxylum bungeanum	1524	267	561	4200	2034	510	399	1473	699	369	102	405	255	6855	123	5487	1524	273	561	4200	2034	510	399	1473	174	1491	519	1182	279	-	111	1428	648	744	588	303	969	1527	684	363	90	537	711	222	306	306	189	354	1524
Zanthoxylum piperitum	1524	267	561	4200	2034	510	399	1473	699	357	102	405	333	6855	123	5487	1524	273	561	4200	2034	510	399	1473	174	1518	519	1182	279	-	111	1428	648	744	588	303	969	1527	684	363	90	537	711	222	306	306	189	354	1524
Zanthoxylum schinifolium	1524	267	561	4194	2034	510	399	1473	699	357	102	405	333	6855	123	5487	1524	273	561	4194	2034	510	399	1473	174	1518	519	1182	279	-	111	1428	648	744	588	303	969	1527	684	363	90	537	711	222	306	306	189	354	1524
Acer buergerianum	1524	249	567	4185	2061	507	402	1482	699	372	108	405	489	6852	192	5526	1524	249	567	4185	2061	510	402	1482	153	1515	519	1182	279	238	111	1428	663	744	588	303	969	1527	684	363	90	537	711	222	306	306	189	354	1524
Acer davidii	1524	249	567	4185	2061	507	402	1482	699	372	108	405	489	6852	192	5511	1524	249	567	4185	2061	510	402	1482	153	1491	519	1182	279	240	111	1428	663	744	588	303	969	1527	684	363	90	537	711	222	306	306	189	354	1524
Acer miaotaiense	1524	249	567	4185	2061	507	402	1482	699	372	102	405	489	6852	192	5520	1524	249	567	4185	2061	510	402	1482	153	1491	519	1182	279	-	111	1428	663	744	588	303	969	1527	684	363	90	537	711	222	306	306	189	354	1524
Acer morrisonense	1524	249	567	4185	2061	507	402	1482	699	372	108	405	489	6843	192	5481	1524	249	567	4185	2061	510	402	1482	153	1491	519	1182	279	141	111	1428	663	744	588	303	969	1527	684	363	90	537	711	222	306	306	189	354	1524
Dipteronia dyeriana	1545	249	567	4176	2061	507	402	1473	699	372	102	405	489	6825	192	5478	1545	249	567	4176	2061	510	402	1473	168	1542	519	1182	279	229	111	1428	663	744	588	303	969	1527	684	363	90	537	711	222	306	306	189	354	1524
Dipteronia sinensis	1545	249	567	4188	2061	507	402	1473	699	372	108	405	489	6825	192	5529	1545	249	567	4188	2061	510	402	1473	153	1542	519	1182	279	235	111	1428	663	744	588	303	969	1527	684	363	90	537	711	222	306	306	189	354	1524
Leitneria floridana	1521	243	555	4218	2043	507	402	1482	699	372	108	405	420	6900	192	5646	1521	243	567	4218	2061	510	402	1482	183	1503	519	1182	279	-	111	1428	705	744	558	303	969	1527	684	363	90	537	711	222	306	306	189	354	1524
Sapindus mukorossi	1527	267	606	4089	2055	510	402	1491	699	369	108	405	489	6879	-	5643	1527	273	606	4089	2055	510	402	1491	162	1518	519	1182	279	162	111	1428	648	744	558	303	969	1527	684	363	90	537	663	222	306	306	189	354	1524
[truncated: 29 more columns]
